# Supplementary material for: An Extensive Gap Junction Neural Network Modulates Caenorhabditis elegans Aversive Behavior
Source: Genes (Basel). 2025 Feb 23;16(3):260. doi: 10.3390/genes16030260 (PMC11941935; doi:10.3390/genes16030260)
Supplement: Supplementary file 1 [file genes-16-00260-s001.zip]

Archive with 1 entries (1 files):
- genes-3488669-supplementary.pdf
